# Supplementary material for: Factors Influencing the Variation of Plants’ Cardinal Temperature: A Case Study in Iran
Source: Plants (Basel). 2024 Oct 11;13(20):2848. doi: 10.3390/plants13202848 (PMC11510968; doi:10.3390/plants13202848)
Supplement: Supplementary file 1 [file plants-13-02848-s001.zip]

Archive with 1 entries (1 files):
- plants-3214291-supplementary.csv
