# Supplementary material for: Factors Influencing the Variation of Plants’ Cardinal Temperature: A Case Study in Iran
Source: Plants (Basel). 2024 Oct 11;13(20):2848. doi: 10.3390/plants13202848 (PMC11510968; doi:10.3390/plants13202848)
Supplement: Supplementary file 1 [file plants-13-02848-s001.zip › plants-3214291-supplementary.csv]

weed name	ecotypes	ref
Plantago major	Birjand	Rabiei, A., Nezami, A., Goldani, M., Khajeh-Hosseini, M., Nassiri Mahallati, M. (2017). 'Cardinal temperatures for seed germination of six ecotypes of Plantago major', Iranian Journal of Seed Science and Technology, 6(1), pp. 57-68. doi: 10.22034/ijsst.2017.113288
Plantago major	Ghaen	Rabiei, A., Nezami, A., Goldani, M., Khajeh-Hosseini, M., Nassiri Mahallati, M. (2017). 'Cardinal temperatures for seed germination of six ecotypes of Plantago major', Iranian Journal of Seed Science and Technology, 6(1), pp. 57-68. doi: 10.22034/ijsst.2017.113288
Plantago major	Torbathydarieh	Rabiei, A., Nezami, A., Goldani, M., Khajeh-Hosseini, M., Nassiri Mahallati, M. (2017). 'Cardinal temperatures for seed germination of six ecotypes of Plantago major', Iranian Journal of Seed Science and Technology, 6(1), pp. 57-68. doi: 10.22034/ijsst.2017.113288
Plantago major	Mashhad	Rabiei, A., Nezami, A., Goldani, M., Khajeh-Hosseini, M., Nassiri Mahallati, M. (2017). 'Cardinal temperatures for seed germination of six ecotypes of Plantago major', Iranian Journal of Seed Science and Technology, 6(1), pp. 57-68. doi: 10.22034/ijsst.2017.113288
Plantago major	Kalat	Rabiei, A., Nezami, A., Goldani, M., Khajeh-Hosseini, M., Nassiri Mahallati, M. (2017). 'Cardinal temperatures for seed germination of six ecotypes of Plantago major', Iranian Journal of Seed Science and Technology, 6(1), pp. 57-68. doi: 10.22034/ijsst.2017.113288
Plantago major	Bojnord	Rabiei, A., Nezami, A., Goldani, M., Khajeh-Hosseini, M., Nassiri Mahallati, M. (2017). 'Cardinal temperatures for seed germination of six ecotypes of Plantago major', Iranian Journal of Seed Science and Technology, 6(1), pp. 57-68. doi: 10.22034/ijsst.2017.113288
prosopis farcta	Fars	Zare A, Elahifard E, Asadinejad Z. (2021). Comparison of Ecological Aspects of Seed Germination of Syrian mesquite (Prosopis farcta) Ecotypes of Khuzestan and Fars Provinces. Iranian J. Seed Res.. 7(2), 135-150. doi:10.52547/yujs.7.2.135
prosopis farcta	Khuzestan	Zare A, Elahifard E, Asadinejad Z. (2021). Comparison of Ecological Aspects of Seed Germination of Syrian mesquite (Prosopis farcta) Ecotypes of Khuzestan and Fars Provinces. Iranian J. Seed Res.. 7(2), 135-150. doi:10.52547/yujs.7.2.135
prosopis farcta	Yazd	Ghaffarri R, Meighani F, Salimi H. Germination ecophysiology of Mesquite (Prosopis farcta L.) weed . NBR 2014; 1 (1) :23-33
prosopis farcta	Golestan	Sohrabi S, Gherekhloo J, Mohassel MHR, Ghanbari A, Mahalati MN. 2011. Cardinal temperatures of three invasive weeds in Iran. 3rd International Symposium on Weeds and Invasive Plants, Acuna
Ipomoea nil	Gorgan	Siahmarguee A, Ghaderifa F, Gherekhloo J, Akbari Gelvardi A, Gorgani M. (2022). Estimating the cardinal temperatures of germination for Ipomoea hederaceae and Cleome viscosa at constant and alternating temperature conditions. Iranian J. Seed Res.. 9(1), : 6 doi:10.52547/yujs.9.1.93
Ipomoea nil	Ramian	Sarani H, Izadi E, Ghanbari A, Rahemi A. Effect of Temperature and Light on Germination Characteristics of Japanese Morning Glory (Ipomoea nil): Determination of Cardinal Temperatures of Germination. Iranian J. Seed Res.. 2019; 6 (1) :115-127
Ipomoea purpurea	Sari	Abbasi, I., Zaefarian, F., & Younesabadi, M. (2022). Study of Biological Aspect of Germination and Emergence in Morning Glory (Ipomoea purpurea L.). Journal of Iranian Plant Protection Research 36(1): 125-139.
Ipomoea purpurea	Aliabad	Kiani, A., Siahmarguee, A., Soltani, E. (2015). 'Effects of Temperature, Salinity, and Planting Depth on Seed Germination and Emergence of Tall Morningglory (Ipomoea spp.)', Journal of Iranian Plant Protection Research, 29(3), pp. 437-448. doi: 10.22067/jpp.v29i3.42966
Euphorbia maculata	Golestan	Salehi, S., Noormohammadi, G. (2020). 'Determination of cardinal temperature of Euphorbia maculata and its hydrothermal model of germination', Iranian Journal of Seed Science and Technology, 9(2), pp. 87-100. doi: 10.22034/ijsst.2019.124011.1237
Euphorbia maculata	Kurkuy		Zahed, Z. 2016. Germination of Spotted Spurge (Euphorbia maculata) Seeds in Response to Different Environmental Factors. M.Sc Thesis, Department of Agriculture, Islamic Azad University, Qhaemshahr.
Silybum marianum	Lorestan	Hammami, H. et al. 2020. Geographical variation in seed germination and biochemical response of milk thistle (Silybum marianum) ecotypes exposed to osmotic and salinity stresses, Industrial https://doi.org/10.1016/j.indcrop.2020.112507.
Silybum marianum	Khorasan	Hammami, H. et al. 2020. Geographical variation in seed germination and biochemical response of milk thistle (Silybum marianum) ecotypes exposed to osmotic and salinity stresses, Industrial https://doi.org/10.1016/j.indcrop.2020.112507.
Silybum marianum	Golestan	Dorri MA, Kamkar B, Komshikamar E. 2014. FOUR MATHEMATICAL MODELS COMPARISON TO DETERMINE GERMINATION CARDINAL TEMPERATURES OF MILK THISTLE AS A MEDICINAL PLANT. 3rd National Congress on Medicinal Plants. 14, 15 May Mashhad- Iran
Silybum marianum	Khozestan	Pourreza, J., and A. Bahrani. 2012. Estimating cardinal temperatures of milk thistle (Silybum marianum) seed germination. American-Eurasian Journal Agriculture and Environmental Science, 12 (11): 1485-1489.
Silybum marianum	Tehran	Parmoon G, Moosavi S A, Akbari, H., Ebadi Ali,2015 Quantifying cardinal temperatures and thermal time required for germination of Silybum marianum seed, The Crop Journal, Volume 3, Issue 2, 145-151, https://doi.org/10.1016/j.cj.2014.11.003.
Cleome viscosa	Khozestan	Elahifard, Elham and Abolfazl Derakhshan. “Asian spiderflower ( Cleome viscosa ) germination ecology in southern Iran.” Weed Biology and Management (2018): n. pag.
Cleome viscosa	Golestan	Siahmarguee A, Ghaderifa F, Gherekhloo J, Akbari Gelvardi A, Gorgani M. (2022). Estimating the cardinal temperatures of germination for Ipomoea hederaceae and Cleome viscosa at constant and alternating temperature conditions. Iranian J. Seed Res.. 9(1), : 6 doi:10.52547/yujs.9.1.93
Eruca sativa	Yazd	Nezhad Hasan, B., Siahmarguei, A., Zeinali, E., Ghaderifar, F., Soltani, E. (2017). 'Evaluation of non linear regression models to description germination rate of Arugula (Eruca sativa Mill.) to temperature and water potential', Iranian Journal of Seed Sciences and Research, 4(2), pp. 1-16. doi: 10.22124/jms.2017.2494
Eruca sativa	Khozestan	Zare, A., malekpoor, M., arabizadeh, M. (2021). 'Determining Cardinal Temperature for Seed Germination of Four? ?Weeds Brassicaceae ?Family', Journal of Crops Improvement, 23(2), pp. 417-428. doi: 10.22059/
Echinochloa crus-galli	Gilan	Mohammadvand, E., Koocheki, A., Nassiri Mahallati, M., Shahdi Kumleh, A. (2014). 'Investigating the germination response of two Echinochloa species to temperature and photoperiod with emphasis on invasiveness', Iranian Journal of Field Crop Science, 45(4), pp. 639-648. doi: 10.22059/ijfcs.2014.53573
Echinochloa crus-galli	Golestan	Sadeghloo, A. & Asghari, J. & Ghaderi-Far, Farshid. (2013). Seed germination and seedling emergence of velvetleaf (Abutilon theophrasti) and Barnyardgrass (Echinochloa crus-galli). Planta Daninha. 31. 259-266. 10.1590/S0100-83582013000200003.
Cynanchum acutum	kerman	Golzardi, Farid & Vazan, Saeed & Moosavinia, Hossien & Tohidloo, Ghasem. (2012). Effects of Salt and Drought Stresses on Germination and Seedling Growth of Swallow Wort (Cynanchum acutum L.). Research Journal of Applied Sciences, Engineering and Technology. 4. 4524-4529.
Cynanchum acutum	khozestan	Abdolahi Lorestani, S., Oveisi, M., Alizadeh, H., Rahimain Mashhadi, H. (2021). 'Critical time of cutting after fruit development to prevent germination of Swallow wort (Cynanchum acutum) seeds', Iranian Journal of Weed Science, 17(2), pp. 111-126. doi: 10.22092/ijws.2020.127596.1347
Cynanchum acutum	Ghazvin	Pahlevani, A. H., M. H. Rashed, and R. Ghorbani. “Effects of Environmental Factors on Germination and Emergence of Swallowwort.” Weed Technology 22, no. 2 (2008): 303–8.
Xanthium strumarium	karaj	Goharian, A., Kamal Sadat, A., Mansourifar, S. (2019). 'Effect of environmental factors on some seed germination aspects of two populations of common cocklebur (Xanthium strumarium L.)', Iranian Journal of Seed Sciences and Research, 6(3), pp. 411-425. doi: 10.22124/jms.2019.3837
Xanthium strumarium	Ahvaz	Goharian, A., Kamal Sadat, A., Mansourifar, S. (2019). 'Effect of environmental factors on some seed germination aspects of two populations of common cocklebur (Xanthium strumarium L.)', Iranian Journal of Seed Sciences and Research, 6(3), pp. 411-425. doi: 10.22124/jms.2019.3837
Xanthium strumarium	sari	Ahmadi Vashvaei A, Zaefarian F, Rezvani M, Mansouri I. Determination of Cardinal Temperatures and Phenological Stages of Two Species of Spiny Cocklebur (Xanthium spinosum) and Common Cocklebur (X. strumarium) Based on Growing Degree-Day. Journal of Crop Production and Processing 2024; 13 (4) :17-32
Cucumis meloL. subsp. agrestis var.agrestis- Gorgan	gorgan	S. Sohrabi, A. Ghanbari, M.H.R. Mohassel, J. Gherekhloo, R.A. Vidal, 2016. Effects of environmental factors on Cucumis melo L. subsp. agrestis var. agrestis (Naudin) Pangalo seed germination and seedling emergence, South African Journal of Botany, 105, Pages 1-8, https://doi.org/10.1016/j.sajb.2016.03.002
Cucumis meloL. subsp. agrestis var.agrestis	gorgan	Noor-Ziarat, R., Rezvani, M., Bagherani, N., & Grichar, W. (2019). Studies on Seed biology, Distribution, and Chemical Control of Smellmelon (Cucumis melo var. agrestis Naudin): An Invasive Weed. Weed Technology, 33(1), 202-209. doi:10.1017/wet.2018.50
Abutilon theophrasti	Golestan	Sadeghloo, A. & Asghari, J. & Ghaderi-Far, Farshid. (2013). Seed germination and seedling emergence of velvetleaf (Abutilon theophrasti) and Barnyardgrass (Echinochloa crus-galli). Planta Daninha. 31. 259-266. 10.1590/S0100-83582013000200003.
Abutilon theophrasti	Sari	Yasari, E., Miri, M., Atashi, S., jamali, M. (2018). 'Application of hydrothermal time model to determine the cardinal temperatures for seed germination in crops (A case study; velvetleaf (Abutilon theophrasti med.))', Iranian Journal of Seed Science and Technology, 7(1), pp. 85-94. doi: 10.22034/ijsst.2018.108003.1007
Hordeum spontaneum	Mashhad	Pourhassan, F. et al. Determine the cardinal temperatures for Hordeum spontaneum K.Koch. 8th Irania weed congress
Hordeum spontaneum	Fars	Pourhassan F., Rashed MH., Ezadi Darbandi E. 2018. Determine the cardinal temperatures for Hordeum spontaneum K. Koch. The 8th Iranian weed science congress 27-28 August 2019. Mashhad. Iran.
Hordeum murinum	Birjand	Mojtaba Hosseini, Mehdi Mojab & Gholam Reza Zamani (2017) Cardinal temperatures for seed germination of wild barley, barley grass and hoary cress, Archives of Agronomy and Soil Science, 63:3, 352-361, DOI: 10.1080/03650340.2016.1213386
Hordeum murinum	Birjand	Eslami, S., afghani, F. (2010). 'Mouse Barley Germination Environmental Factors Influencing Germination of Mouse Barley (Hordeum murinum L.) in South Khorasan Province, Iran', Iranian Journal of Weed Science, 5(2), pp. 27-38.
Phalaris minor	Gorgan	Derakhshan, Abolfazl, et al. “Quantitative Description of the Germination of Littleseed Canarygrass (Phalaris Minor) in Response to Temperature.” Weed Science, vol. 62, no. 2, 2014, pp. 250–57. JSTOR, http://www.jstor.org/stable/43700654. Accessed 19 Oct. 2023.
Phalaris minor	Sari	Rezvani M., Nadimi S., Zaefarian F., Chauhan B.S. 2021. Environmental factors affecting seed germination and seedling emergence of three Phalaris species. Crop Protection, 148, 105743,
Phalaris minor	Tehran	Hamideh Khalaj, Iraj Allahdadi, Hamid Iran Nejad, Gholam Abbas Akbari, Mahdi Min Bashi, Mohammad Ali Baghestani, (2012). Using nonlinear regression approach for prediction of cardinal temperature of canola and four common weeds, Journal of Agroecology, 2(1), 21. magiran.com/p1250053
Rapistrum rugosum	Daregaz	Fouladi, S., Goldani, M., Ghorbani, R., kafi, M. (2015). 'Effect of Temperature on Germination and Cardinal Temperatures for Upper d and Lower Set up Seeds of (Rapistrum rugosum.)', Journal of Iranian Plant Protection Research, 29(1), pp. 72-78. doi: 10.22067/jpp.v29i1.29761
Rapistrum rugosum	Tehran	Hamideh Khalaj, Iraj Allahdadi, Hamid Iran Nejad, Gholam Abbas Akbari, Mahdi Min Bashi, Mohammad Ali Baghestani, (2012). Using nonlinear regression approach for prediction of cardinal temperature of canola and four common weeds, Journal of Agroecology, 2(1), 21. magiran.com/p1250053
Papaver somniferum	Khorasan	Kamkar B, Jami Al-Alahmadi M, Mahdavi-Damghani A, Villalobos F J. 2012. Quantification of the cardinal temperatures and thermal time requirement of opium poppy (Papaver somniferum L.) seeds to germinate using non-linear regression models, Industrial Crops and Products, Volume 35: 192-198,
Papaver somniferum	karaj	Amiri Monfared, V., Hashemi, A., Mamedi, A., Tavakkol Afshari, R. (2017). 'Evaluation of germination characteristics and determination of cardinal temperatures of poppy (Papaver somniferum) seed', Iranian Journal of Seed Science and Technology, 6(2), pp. 229-239. doi: 10.22034/ijsst.2018.116771
Trigonella foenum graecum	Mashhad	Hessamoddin Solouki, Mohammad Kafi, Jafar Nabati, Mohammad Javad Ahmadi-Lahijani, Ahmad Nezami, Roshanak Shahriary Ahmady, 2022.Quantifying cardinal temperatures of fenugreek (Trigonella foenum graecum L.) ecotypes using non-linear regression models, Journal of Applied Research on Medicinal and Aromatic Plants,31,
Trigonella foenum graecum	Shiraz	Hessamoddin Solouki, Mohammad Kafi, Jafar Nabati, Mohammad Javad Ahmadi-Lahijani, Ahmad Nezami, Roshanak Shahriary Ahmady, 2022.Quantifying cardinal temperatures of fenugreek (Trigonella foenum graecum L.) ecotypes using non-linear regression models, Journal of Applied Research on Medicinal and Aromatic Plants,31,
Trigonella foenum graecum	Tabriz	Hessamoddin Solouki, Mohammad Kafi, Jafar Nabati, Mohammad Javad Ahmadi-Lahijani, Ahmad Nezami, Roshanak Shahriary Ahmady, 2022.Quantifying cardinal temperatures of fenugreek (Trigonella foenum graecum L.) ecotypes using non-linear regression models, Journal of Applied Research on Medicinal and Aromatic Plants,31,
Trigonella foenum graecum	Ardestan	Hessamoddin Solouki, Mohammad Kafi, Jafar Nabati, Mohammad Javad Ahmadi-Lahijani, Ahmad Nezami, Roshanak Shahriary Ahmady, 2022.Quantifying cardinal temperatures of fenugreek (Trigonella foenum graecum L.) ecotypes using non-linear regression models, Journal of Applied Research on Medicinal and Aromatic Plants,31,
Trigonella foenum graecum	Shirvan	Hessamoddin Solouki, Mohammad Kafi, Jafar Nabati, Mohammad Javad Ahmadi-Lahijani, Ahmad Nezami, Roshanak Shahriary Ahmady, 2022.Quantifying cardinal temperatures of fenugreek (Trigonella foenum graecum L.) ecotypes using non-linear regression models, Journal of Applied Research on Medicinal and Aromatic Plants,31,
Trigonella foenum graecum	Neyshabur	Hessamoddin Solouki, Mohammad Kafi, Jafar Nabati, Mohammad Javad Ahmadi-Lahijani, Ahmad Nezami, Roshanak Shahriary Ahmady, 2022.Quantifying cardinal temperatures of fenugreek (Trigonella foenum graecum L.) ecotypes using non-linear regression models, Journal of Applied Research on Medicinal and Aromatic Plants,31,
Trigonella foenum graecum	Isfahan	Hessamoddin Solouki, Mohammad Kafi, Jafar Nabati, Mohammad Javad Ahmadi-Lahijani, Ahmad Nezami, Roshanak Shahriary Ahmady, 2022.Quantifying cardinal temperatures of fenugreek (Trigonella foenum graecum L.) ecotypes using non-linear regression models, Journal of Applied Research on Medicinal and Aromatic Plants,31,
Kochia scoparia	Birjand	M. Jami Al-Ahmadi, M. Kafi, 2007.Cardinal temperatures for germination of Kochia scoparia (L.), Journal of Arid Environments, Volume 68, Issue 2, 308-314, https://doi.org/10.1016/j.jaridenv.2006.05.006
Kochia scoparia	Sabzevar	Sabouri Rad, S., Kafi, M., Nezami, A., Bannayan Aval, M. (2011). 'Evaluation of base, optimum and ceiling temperature for (Kochia scoparia L. Schard) with application of Five-Parameters-Beta Model', Journal Of Agroecology, 3(2), pp. 191-197. doi: 10.22067/jag.v3i2.13524
Protulaca oleracea	Mashhad	Portoosi, N., Rashed Mohasel, M., Izadi Darbandi, E. (2008). 'Germination characteristics and cardinal temperatures of lambsquarter, purselane and crabgrass', Iranian Journal of Field Crops Research, 6(2), pp. 255-262. doi: 10.22067/gsc.v6i2.2432
Protulaca oleracea	Mashhad	Rahimi, Z., Kafi, M. (2010). Cardinal temperature of Portulaca oleracea L.', Journal of Iranian Plant Protection Research, 24(1), pp. -. doi: 10.22067/jpp.v1389i24.3853
Sinapis arvensis	Tehran	Hamideh Khalaj, Iraj Allahdadi, Hamid Iran Nejad, Gholam Abbas Akbari, Mahdi Min Bashi, Mohammad Ali Baghestani, (2012). Using nonlinear regression approach for prediction of cardinal temperature of canola and four common weeds, Journal of Agroecology, 2(1), 21. magiran.com/p1250053
Sinapis arvensis	Khuzestan	Zare, A., malekpoor, M., arabizadeh, M. (2021). 'Determining Cardinal Temperature for Seed Germination of Four? ?Weeds Brassicaceae ?Family', Journal of Crops Improvement, 23(2), pp. 417-428. doi: 10.22059/
Sinapis arvensis	Karaj	Hajiabaee, Hossein & Mashhadi, Hamid & Haghighi, Abdol & Ghassam, Amin. (2014). Assessing the cardinal temperature for the germination of Galium aparine L. and Sinapis arvensis L..
Setaria italica	mashhad	B. Kamkar, A. Koocheki, M. Nassiri Mahallati and P. Rezvani Moghaddam, 2006. Cardinal Temperatures for Germination in Three Millet Specieses (Panicum miliaceum, Pennisetum glaucum and Setaria italica). Asian Journal of Plant Sciences, 5: 316-319.
Setaria italica	gorgan	Eshraghi-Nejad, Morteza & Kamkar, Behnam & Soltani, Afshin. (2009). Cardinal temperatures and required biological days from sowing to emergence of three millet species (common, foxtail, pearl millet). Journal of Agricultural Science and Technology. 3. 36-43.
Plantago ovata Forsk	gorgan	Ghaderi-Far, F., Alimagham, S., Kameli, A., Jamali, M. (2012). 'Isabgol (Plantago ovata Forsk) seed germination and emergence as affected by environmental factors and planting depth', International Journal of Plant Production, 6(2), pp. 185-194. doi: 10.22069/ijpp.2012.774
Plantago ovata Forsk	Mashhad	Tabrizi, L., Nasiri mahalati, M., Koocheki, A. (2004). 'Investigations on the cardinal temperatures for germination of Plantago ovata and Plantago psyllium', Iranian Journal of Field Crops Research, 2(2), pp. 143-150. doi: 10.22067/gsc.v2i2.1248
Plantago ovata Forsk	Tehran	Hashemi, A., Tavakkol Afshari, R., Tabrizi, L., Barooti, S. (2022). 'Quantifying seed germination response of plantago ovata under temperature and drouth sterss regimes', Iranian Journal of Seed Science and Technology, 11(2), pp. 33-42. doi: 10.22092/ijsst.2020.107995.1006
Nigella sativa	hamedan	Kiani, M., Alahdadi, I., Soltani, E., Benakashani, F. (2021). 'Changes of seed quality and germination of some black cumin ecotypes (Nigella sativa L.) during development and maturity', Journal of Plant Production Research, 27(4), pp. 227-240. doi: 10.22069/jopp.2020.17448.2607
Nigella sativa	gorgan	Ghaderi far, F. Soltani, A. Sadghipour, H. 2012. 'Evaluation of nonlinear regeression models in quantifying germination rate of medicinal pumpkin (Cucurbita pepo L. subsp. Pepo. Convar. Pepo var. styriaca Greb), borago (Borago officinalis L.) and black cumin (Nigella sativa L.) to temperature', Journal of Plant Production Research, 16(4), pp. 1-20.
Nigella sativa	Khuzestan	Zeinab Savaedi, Ghasem Parmoon, Seyed Amir Moosavi, Abdolmehdi Bakhshande, 2019. The role of light and Gibberellic Acid on cardinal temperatures and thermal time required for germination of Charnushka (Nigella sativa) seed,Industrial Crops and Products
Carthamus tinctorius	Kermanshah	Hashemi, A., Sharifzadeh, F., Maali Amiri, R., Tavakkol Afshari, R. (2020). 'Evaluation of Germination of Safflower Seed (Carthamus tinctorius L.) Faraman Cultivar, Under Water Deficite Stress and Determination of Cardinal Germination Temperatures', Iranian Journal of Seed Science and Technology, 9(3), pp. 73-83. doi: 10.22034/ijsst.2020.128718.1315
Carthamus tinctorius	Kerman	Torabi, Benjamin & Soltani, Elias & Archontoulis, S.V. & Rabii, Akram. (2016). Temperature and water potential effects on Carthamus tinctorius L. seed germination: measurements and modeling using hydrothermal and multiplicative approaches. Brazilian Journal of Botany. 39. 10.1007/s40415-015-0243-x.
Carthamus tinctorius	Esfahan	Ostadian Bidgoly R, Balouchi H, Soltani E, Moradi A. 2018. Effect of temperature and water potential on Carthamus tinctorius L. seed germination: Quantification of the cardinal temperatures and modeling using hydrothermal time. Industrial Crops and Products, 113: 121-127.
Sisymbrium irio	Damavand	lKhoshnoodashkarian F, Diyanat M, Noormohammadi G. (2020). Determination of Cardinal Temperature and Hydro Time Model of London Rocket Seed (Sisymbrium irio) Germination. Iranian J. Seed Res.. 7(1), : 4 doi:10.29252/yujs.7.1.53
Sisymbrium irio	Tehran	Fani Yazdi, S. M. A., Rezvani, M., Rashed Mohassel, M. H., Karamzadeh, H. (2014). 'Investigation of factors affecting seed germination of London rocket (Sisymbrium irio)', Iranian Journal of Field Crop Science, 45(2), pp. 235-242. doi: 10.22059/ijfcs.2014.51902
Amaranthus Viridis	Mashhad	Elahe Pirouzmand, Ebrahi Izedi Darbandi , Mehdi Nassiri Mahallati, Reza Tavakol Afshari, (2020). Determination of cardinal temperatures of germination in three species of pigweed (Amaranthus sp.), Weed Research Journal, 11(1), 17-33. magiran.com/p2182472
Amaranthus Viridis	karaj	Diayanat, M. (2018). 'Effect of Temperature and Drought Stress on Germination of Slender Amaranth (Amaranthus viridis L.) and Prostrate Pigweed (Amaranthus blitoides S. Watson) Seeds', Journal of Iranian Plant Protection Research, 31(4), pp. 690-699. doi: 10.22067/jpp.v31i4.61569
Amaranthus retrouflexus	Mashhad	Elahe Pirouzmand, Ebrahi Izedi Darbandi , Mehdi Nassiri Mahallati, Reza Tavakol Afshari, (2020). Determination of cardinal temperatures of germination in three species of pigweed (Amaranthus sp.), Weed Research Journal, 11(1), 17-33. magiran.com/p2182472
Amaranthus retrouflexus	Ghochan	Kazerooni, A., et al. 2012. the base, optimum and maximum temperature of Amaranthus retroflexus. 4th Iranian weed science congress.
Amaranthus retrouflexus	Gorgan	Loddo D., Ghaderi-Far, F., Rastegar Z., Masin, R. 2018. Base temperatures for germination of selected weed species in Iran. Plant Protection Science, 54: 60-66
Amaranthus blitoides	Mashhad	Elahe Pirouzmand, Ebrahi Izedi Darbandi , Mehdi Nassiri Mahallati, Reza Tavakol Afshari, (2020). Determination of cardinal temperatures of germination in three species of pigweed (Amaranthus sp.), Weed Research Journal, 11(1), 17-33. magiran.com/p2182472
Amaranthus blitoides	Karaj	Diayanat, M. (2018). 'Effect of Temperature and Drought Stress on Germination of Slender Amaranth (Amaranthus viridis L.) and Prostrate Pigweed (Amaranthus blitoides S. Watson) Seeds', Journal of Iranian Plant Protection Research, 31(4), pp. 690-699. doi: 10.22067/jpp.v31i4.61569
polygonum aviculare	Tehran	Ahmadi Vashvaei A, Zaefarian F, Rezvani M, Mansouri I. Determination of Cardinal Temperatures and Phenological Stages of Two Species of Spiny Cocklebur (Xanthium spinosum) and Common Cocklebur (X. strumarium) Based on Growing Degree-Day. Journal of Crop Production and Processing 2024; 13 (4) :17-32
polygonum aviculare	Golestan	Diyanat M. 2017. Determination of Cardinal Temperatures for Cool Season Turfgrass and Two Common Weed Species. Journal of Horticultural Science Vol. 31, No. 3, Fall 2017, P. 599-610
